# Supplementary material for: Recent Developments and Applicability of In Vitro Gut Microbiota Models in Biomedical Research and Digestive Diseases—A Systematic Review
Source: Medicina (Kaunas). 2026 Mar 16;62(3):554. doi: 10.3390/medicina62030554 (PMC13028194; doi:10.3390/medicina62030554)
Supplement: Supplementary file 1 [file medicina-62-00554-s001.zip]

Archive with 1 entries (1 files):
- medicina-4165070-supplementary.pdf
